# Supplementary material for: Systematic Review, Meta-Analysis and Bioinformatic Analysis of Biomarkers for Prognosis of Malignant Pleural Mesothelioma
Source: Diagnostics (Basel). 2022 Sep 12;12(9):2210. doi: 10.3390/diagnostics12092210 (PMC9497920; doi:10.3390/diagnostics12092210)
Supplement: Supplementary file 1 [file diagnostics-12-02210-s001.zip]

Archive with 1 entries (1 files):
- diagnostics-1886769-supplementary.pdf
